# Supplementary material for: Metabolomics-Based Analysis of Geographical Origin-Driven Quality Variation in Cultivated Pyropia haitanensis
Source: Foods. 2026 Apr 9;15(8):1299. doi: 10.3390/foods15081299 (PMC13115154; doi:10.3390/foods15081299)
Supplement: Supplementary file 1 [file foods-15-01299-s001.zip]

Archive with 5 entries (5 files):
- Figure S1.tif
- Figure S2.tif
- Figure S3.tif
- Figure S4.tif
- Supplementary Table S1.xlsx
