# Supplementary material for: Metabolomics-Based Analysis of Geographical Origin-Driven Quality Variation in Cultivated Pyropia haitanensis
Source: Foods. 2026 Apr 9;15(8):1299. doi: 10.3390/foods15081299 (PMC13115154; doi:10.3390/foods15081299)
Supplement: Supplementary file 1 [file foods-15-01299-s001.zip › Supplementary Table S1.xlsx]

## Sheet: Sheet1
Compounds	RT (min)	Q1 (Da)	Q3 (Da)	Molecular weight (Da)	Formula	Ionization model	Class I	Class II	CAS	Level	cpd_ID	kegg_map
Pimelic acid*	3.4	159.07	97.06	160.074	C7H12O4	[M-H]-	Organic acids	Organic acids	111-16-0	3	C02656	ko00780,ko01100,ko01240
S-Ribosyl-L-homocysteine	2.2	266.09	134.05	267.078	C9H17NO6S	[M-H]-	Amino acids and derivatives	Amino acids and derivatives	-	2	C03539	ko00270,ko01100,ko01230
3-Phospho-D-glyceric acid	1.3	184.98	78.96	185.993	C3H7O7P	[M-H]-	Others	Saccharides	820-11-1	3	C00197	ko00010,ko00030,ko00260,ko00270,ko00561,ko00630,ko00710,ko01100,ko01110,ko01200,ko01230,ko01240
N,N-Dimethylglycine*	0.8	104.07	58.07	103.063	C4H9NO2	[M+H]+	Amino acids and derivatives	Amino acids and derivatives	1118-68-9	2	C01026	ko00260,ko01100
NADP (Nicotinamide adenine dinucleotide phosphate)	1.2	742.07	620.02	743.076	C21H28N7O17P3	[M-H]-	Nucleotides and derivatives	Nucleotides and derivatives	53-59-8	3	C00006	ko00195,ko00480,ko00760,ko01100,ko01240
L-Methionine Sulfoxide	0.7	166.05	102.06	165.046	C5H11NO3S	[M+H]+	Amino acids and derivatives	Amino acids and derivatives	3226-65-1	3	C02989	ko00270,ko01100
O-Phospho-L-serine	1.2	184	96.97	185.009	C3H8NO6P	[M-H]-	Amino acids and derivatives	Amino acids and derivatives	407-41-0	3	C01005	ko00260,ko00270,ko00970,ko01100,ko01110,ko01200,ko01230
L-Ornithine	0.7	133.1	116.07	132.09	C5H12N2O2	[M+H]+	Amino acids and derivatives	Amino acids and derivatives	70-26-8	3	C00077	ko00220,ko00330,ko00470,ko00480,ko01100,ko01110,ko01210,ko01230,ko02010
Putrescine	0.6	89.11	72.08	88.1	C4H12N2	[M+H]+	Alkaloids	Alkaloids	110-60-1	3	C00134	ko00330,ko00470,ko00480,ko00960,ko01100,ko01110,ko02010
Biotin	3.3	245.1	227.08	244.088	C10H16N2O3S	[M+H]+	Others	Vitamin	58-85-5	1	C00120	ko00780,ko01100,ko01240,ko02010
5'-Deoxy-5'-(methylthio)adenosine	2.9	298.1	136.06	297.09	C11H15N5O3S	[M+H]+	Nucleotides and derivatives	Nucleotides and derivatives	2457-80-9	1	C00170	ko00270,ko00908,ko01100
S-(5'-Adenosy)-L-homocysteine	1.3	385.13	250	384.122	C14H20N6O5S	[M+H]+	Amino acids and derivatives	Amino acids and derivatives	979-92-0	1	C00021	ko00270,ko01100,ko01230,ko01240
L-Methionine	1.2	150.06	61.01	149.051	C5H11NO2S	[M+H]+	Amino acids and derivatives	Amino acids and derivatives	63-68-3	3	C00073	ko00270,ko00470,ko00966,ko00970,ko00999,ko01100,ko01110,ko01210,ko01230,ko01240
Glutathione reduced form	1.1	306.08	143.05	307.084	C10H17N3O6S	[M-H]-	Amino acids and derivatives	Amino acids and derivatives	70-18-8	1	C00051	ko00270,ko00480,ko01100,ko01240,ko02010
L-Lysine	0.7	147.11	84.08	146.106	C6H14N2O2	[M+H]+	Amino acids and derivatives	Amino acids and derivatives	56-87-1	3	C00047	ko00300,ko00310,ko00470,ko00780,ko00960,ko00970,ko01100,ko01110,ko01210,ko01230,ko02010
L-Glutamic acid	0.8	148.06	84.04	147.053	C5H9NO4	[M+H]+	Amino acids and derivatives	Amino acids and derivatives	56-86-0	1	C00025	ko00220,ko00250,ko00330,ko00332,ko00340,ko00430,ko00470,ko00480,ko00524,ko00630,ko00650,ko00660,ko00860,ko00910,ko00970,ko01100,ko01110,ko01200,ko01210,ko01230,ko01240,ko02010
4-Methyl-5-thiazoleethanol	2.6	144.05	113.03	143.041	C6H9NOS	[M+H]+	Others	Others	137-00-8	3	C04294	ko00730,ko01100,ko01240
Nicotinic acid adenine dinucleotide	1.1	664.12	136.06	663.109	C21H27N7O14P2	[M+H]+	Nucleotides and derivatives	Nucleotides and derivatives	53-84-9	1	C00003	ko00190,ko00730,ko00760,ko01100,ko01240
N-Formyl-L-Methionine	1.6	178.05	161.03	177.046	C6H11NO3S	[M+H]+	Amino acids and derivatives	Amino acids and derivatives	4289-98-9	3	C03145	ko00270
S-(5'-Adenosyl)-L-methionine	1.2	399.15	250.09	398.137	C15H22N6O5S	[M+H]+	Amino acids and derivatives	Amino acids and derivatives	29908-03-0	1	C00019	ko00261,ko00270,ko00330,ko00908,ko00999,ko01100,ko01110,ko01230,ko01240,ko04122
D-Pantothenic Acid	2.2	218.11	88.04	219.111	C9H17NO5	[M-H]-	Others	Vitamin	79-83-4	1	C00864	ko00410,ko00770,ko01100,ko01110,ko01240
O-Acetylserine	0.8	148.06	88.04	147.053	C5H9NO4	[M+H]+	Amino acids and derivatives	Amino acids and derivatives	5147-00-2	3	C00979	ko00270,ko00908,ko00920,ko01100,ko01110,ko01200,ko01230,ko04122
L-Tryptophan	2.5	203.08	116.05	204.09	C11H12N2O2	[M-H]-	Amino acids and derivatives	Amino acids and derivatives	73-22-3	1	C00078	ko00260,ko00380,ko00400,ko00901,ko00966,ko00970,ko00996,ko00999,ko01100,ko01110,ko01210,ko01230,ko01240
5-Oxo-L-Proline*	0.9	128.04	82.03	129.043	C5H7NO3	[M-H]-	Amino acids and derivatives	Amino acids and derivatives	98-79-3	3	C01879	ko00480,ko01100
L-Tyrosine*	1.1	182.08	136.08	181.074	C9H11NO3	[M+H]+	Amino acids and derivatives	Amino acids and derivatives	60-18-4	1	C00082	ko00130,ko00261,ko00350,ko00360,ko00400,ko00460,ko00730,ko00940,ko00950,ko00965,ko00966,ko00970,ko00999,ko01100,ko01110,ko01210,ko01230,ko01240
L-Aspartic Acid	0.7	132.03	88.0404	133.037	C4H7NO4	[M-H]-	Amino acids and derivatives	Amino acids and derivatives	56-84-8	3	C00049	ko00220,ko00250,ko00260,ko00261,ko00270,ko00300,ko00340,ko00410,ko00460,ko00470,ko00710,ko00760,ko00770,ko00970,ko00999,ko01100,ko01110,ko01200,ko01210,ko01230,ko01240,ko02010
Oxiglutatione	1.1	611.15	306.07	612.152	C20H32N6O12S2	[M-H]-	Amino acids and derivatives	Amino acids and derivatives	27025-41-8	1	C00127	ko00480,ko01100,ko01240
Spermine	0.8	203.22	84.08	202.216	C10H26N4	[M+H]+	Alkaloids	Alkaloids	71-44-3	3	C00750	ko00330,ko00410,ko00480,ko00770,ko01100,ko01240
Dehydroascorbic acid	1.1	173.01	71.03	174.016	C6H6O6	[M-H]-	Others	Vitamin	490-83-5	3	C05422	ko00053,ko00480,ko01100
3-Ureidopropionic Acid	0.8	131.05	70.03	132.054	C4H8N2O3	[M-H]-	Organic acids	Organic acids	462-88-4	3	C02642	ko00240,ko00410,ko00770,ko01100
2-Hydroxy-2-methyl-3-oxobutanoic acid	2.4	131.03	87.04	132.042	C5H8O4	[M-H]-	Organic acids	Organic acids	71698-08-3	3	C06010	ko00290,ko00650,ko00660,ko00770,ko01100,ko01110,ko01210,ko01230
Tips:
RT (min)：Retention Time (minutes)
Q1 (Da): The molecular weight of the parent ion after the substance is added with ions through the electrospray ion source.
Q3 (Da): Characteristic fragment ion.
Molecular weight (Da): Relative molecular weight.
Class I: Material first-class category.
Class II: Material second-class category.
